# Supplementary material for: Clinical photon-counting CT increases CT number precision and reduces patient size dependence compared to single- and dual-energy CT
Source: Br J Radiol. 2025 Mar 8;98(1169):721–33. doi: 10.1093/bjr/tqaf052 (PMC12012351; doi:10.1093/bjr/tqaf052)
Supplement: tqaf052_Supplementary_Data [file tqaf052_supplementary_data.zip]

Archive with 4 entries (3 files):
- tqaf052_Supplementary_Data/
- tqaf052_Supplementary_Data/supplementalMaterial_figure1.pdf
- tqaf052_Supplementary_Data/supplementalMaterial_figure2.pdf
- tqaf052_Supplementary_Data/supplementalMaterial_text.docx
